# Supplementary material for: Group B Streptococcal Hemolytic Pigment Impairs Platelet Function in a Two-Step Process
Source: Cells. 2022 May 13;11(10):1637. doi: 10.3390/cells11101637 (PMC9139542; doi:10.3390/cells11101637)
Supplement: Supplementary file 1 [file cells-11-01637-s001.zip]

Archive with 1 entries (1 files):
- cells-1629645-supplementary.pdf
